# Supplementary material for: Investigating the Morphogenesis and Replacement of Lamprey Toothlets Using Synchrotron Imaging
Source: J Morphol. 2025 Oct 21;286(10):e70094. doi: 10.1002/jmor.70094 (PMC12541293; doi:10.1002/jmor.70094)
Supplement: Supplementary file 2 — S2. [file JMOR-286-e70094-s002.zip]

Archive with 9 entries (8 files):
- S2/
- S2/.Rhistory
- S2/lamprey toothlet measurements.xlsx
- __MACOSX/S2/._lamprey toothlet measurements.xlsx
- S2/lamprey toothlet statistics.R
- __MACOSX/S2/._lamprey toothlet statistics.R
- S2/.RData
- S2/lamprey toothlet measurements.csv
- __MACOSX/S2/._lamprey toothlet measurements.csv
