# Supplementary material for: Investigating the Morphogenesis and Replacement of Lamprey Toothlets Using Synchrotron Imaging
Source: J Morphol. 2025 Oct 21;286(10):e70094. doi: 10.1002/jmor.70094 (PMC12541293; doi:10.1002/jmor.70094)
Supplement: Supplementary file 2 — S2. [file JMOR-286-e70094-s002.zip › S2/lamprey toothlet measurements.xlsx]

## Sheet: tooth measurements_v2
Specimen ID	cap diameter (um)	field location	tooth type	species	life stage	no. of replacement cones	no. of cusps
PD2204_21	231	AF	marginal	Lampetra fluviatilis	adult	0	1
PD2204_21	155	AF	marginal	Lampetra fluviatilis	adult	0	1
PD2204_21	305	AF	marginal	Lampetra fluviatilis	adult	0	1
PD2204_21	897	AF	intermediate	Lampetra fluviatilis	adult	1	1
PD2204_21	895	AF	intermediate	Lampetra fluviatilis	adult	1	1
PD2204_21	763	AF	intermediate	Lampetra fluviatilis	adult	0	1
PD2204_29	898	AF	intermediate	Lampetra fluviatilis	adult	0	1
PD2204_20_S1	783	LF	circumoral	Lampetra fluviatilis	adult	1	2
PD2204_20_S1	1360	LF	circumoral	Lampetra fluviatilis	adult	1	2
PD2204_20_S2	901	LF	circumoral	Lampetra fluviatilis	adult	0	3
PD2204_20_S2	1153	LF	circumoral	Lampetra fluviatilis	adult	0	3
PD2204_20_S2	542	LF	circumoral	Lampetra fluviatilis	adult	0	3
PD2204_26	966	LF	circumoral	Lampetra fluviatilis	adult	1	2
PD2204_26	1177	LF	circumoral	Lampetra fluviatilis	adult	1	2
PD2204_27	795	LF	circumoral	Lampetra fluviatilis	adult	0	3
PD2204_27	966	LF	circumoral	Lampetra fluviatilis	adult	0	3
PD2204_27	719	LF	circumoral	Lampetra fluviatilis	adult	0	3
PD2204_31	242	AF	marginal	Lampetra fluviatilis	adult	0	1
PD2204_31	164	AF	marginal	Lampetra fluviatilis	adult	0	1
PD2204_31	105	AF	marginal	Lampetra fluviatilis	adult	0	1
PD2211_21	747	PF	circumoral/intermediate?	Petromyzon marinus	adult	1	1
PD2211_43	1213	PF	intermediate	Petromyzon marinus	adult	1	1
PD2211_43	1058	PF	intermediate	Petromyzon marinus	adult	1	1
PD2211_43	1094	PF	intermediate	Petromyzon marinus	adult	1	1
PD2211_41_S1	1500	LF	circumoral	Petromyzon marinus	adult	1	2
PD2211_41_S2	1930	LF	circumoral	Petromyzon marinus	adult	1	2
PD2211_45	1500	AF	circumoral	Petromyzon marinus	adult	2	1
PD2211_45	1930	AF	circumoral	Petromyzon marinus	adult	2	1
PD2211_46	1618	AF	circumoral	Petromyzon marinus	adult	2	1
PD2211_46	1099	AF	intermediate	Petromyzon marinus	adult	1	1
PD2211_47	784	LF	intermediate	Petromyzon marinus	adult	1	1
PD2211_48	1756	LF	intermediate	Petromyzon marinus	adult	1	1
PD2211_42_S2	2002	PF	infraoral	Petromyzon marinus	adult	2
PD2211_42_S3	2169	PF	infraoral	Petromyzon marinus	adult	2
PD2211_07	687	PF	intermediate	Petromyzon marinus	juvenile	0	1
PD2211_07	836	PF	intermediate	Petromyzon marinus	juvenile	0	1
PD2211_08	969	PF	intermediate	Petromyzon marinus	juvenile	0	1
PD2211_49_S1	295	PF	marginal	Petromyzon marinus	juvenile	0	1
PD2211_49_S1	280	PF	marginal	Petromyzon marinus	juvenile	0	1
PD2211_49_S1	397	PF	marginal	Petromyzon marinus	juvenile	0	1
PD2211_49_S1	835	PF	intermediate	Petromyzon marinus	juvenile	0	1
PD2211_49_S1	894	PF	intermediate	Petromyzon marinus	juvenile	0	1
PD2211_49_S1	663	PF	intermediate	Petromyzon marinus	juvenile	0	1
PD2211_49_S1	886	PF	circumoral?	Petromyzon marinus	juvenile	0	1
PD2211_09	1128	LF	circumoral	Petromyzon marinus	juvenile	0	2
PD2211_09	556	LF	circumoral	Petromyzon marinus	juvenile	0	2
PD2211_10	814	LF	circumoral	Petromyzon marinus	juvenile	0	2
PD2211_10	587	LF	circumoral	Petromyzon marinus	juvenile	0	2
PD2211_11	870	LF	intermediate	Petromyzon marinus	juvenile	0	1
PD2211_11	825	LF	intermediate	Petromyzon marinus	juvenile	0	1
PD2211_12	101	LF	marginal	Petromyzon marinus	juvenile	0	1
PD2211_12	301	LF	marginal	Petromyzon marinus	juvenile	0	1
PD2211_12	298	LF	marginal	Petromyzon marinus	juvenile	0	1
PD2211_13	342	PF	circumoral	Petromyzon marinus	juvenile	0	1
PD2211_13	454	PF	circumoral	Petromyzon marinus	juvenile	0	1
PD2211_14	387	PF	circumoral	Petromyzon marinus	juvenile	0	1
PD2211_14	343	PF	circumoral	Petromyzon marinus	juvenile	0	1
PD2211_14	978	PF	infraoral	Petromyzon marinus	juvenile	0
PD2211_14	1187	PF	infraoral	Petromyzon marinus	juvenile	0
PD2211_50	512	PF	circumoral	Petromyzon marinus	juvenile	0	1
PD2211_50	483	PF	circumoral	Petromyzon marinus	juvenile	0	1
PD2211_50	418	PF	circumoral	Petromyzon marinus	juvenile	0	1
PD2211_50	915	PF	infraoral	Petromyzon marinus	juvenile	0
PD2211_50	910	PF	infraoral	Petromyzon marinus	juvenile	0
PD2211_50	845	PF	infraoral	Petromyzon marinus	juvenile	0
PD2211_15	980	PF	infraoral	Petromyzon marinus	juvenile	0
PD2211_15	404	PF	circumoral	Petromyzon marinus	juvenile	0	1
PD2211_15	828	PF	infraoral	Petromyzon marinus	juvenile	0
PD2211_15	352	PF	circumoral	Petromyzon marinus	juvenile	0	1
PD2211_15	360	PF	circumoral	Petromyzon marinus	juvenile	0	1
PD2211_16	316	PF	intermediate	Petromyzon marinus	juvenile	0	1
PD2211_16	356	PF	intermediate	Petromyzon marinus	juvenile	0	1
PD2211_17	828	LF	circumoral	Petromyzon marinus	juvenile	0	2
PD2211_17	1133	LF	circumoral	Petromyzon marinus	juvenile	0	2
PD2211_18	838	LF	intermediate	Petromyzon marinus	juvenile	0	1
Uppsala	989	LF	intermediate	Petromyzon marinus	juvenile	0	2
Uppsala	747	LF	intermediate	Petromyzon marinus	juvenile	0	1
Uppsala	671	LF	intermediate	Petromyzon marinus	juvenile	0	1
Uppsala	467	LF	intermediate	Petromyzon marinus	juvenile	0	1
Uppsala	439	LF	marginal	Petromyzon marinus	juvenile	0	1
Uppsala	1077	LF	supraoral	Petromyzon marinus	juvenile	0	2
Uppsala	979	LF	intermediate	Petromyzon marinus	juvenile	0	2
Uppsala	789	LF	intermediate	Petromyzon marinus	juvenile	0	1
Uppsala	682	LF	intermediate	Petromyzon marinus	juvenile	0	1
Uppsala	537	LF	intermediate	Petromyzon marinus	juvenile	0	1
Uppsala	448	LF	intermediate	Petromyzon marinus	juvenile	0	1
Uppsala	317	LF	intermediate	Petromyzon marinus	juvenile	0	1
Uppsala	278	LF	intermediate	Petromyzon marinus	juvenile	0	1
Uppsala	267	LF	marginal	Petromyzon marinus	juvenile	0	1
Uppsala	1076	AF	circumoral	Petromyzon marinus	juvenile	0	1
Uppsala	881	AF	intermediate	Petromyzon marinus	juvenile	0	1
Uppsala	754	AF	intermediate	Petromyzon marinus	juvenile	0	1
Uppsala	663	AF	intermediate	Petromyzon marinus	juvenile	0	1
Uppsala	494	AF	intermediate	Petromyzon marinus	juvenile	0	1
Uppsala	377	AF	intermediate	Petromyzon marinus	juvenile	0	1
Uppsala	373	AF	intermediate	Petromyzon marinus	juvenile	0	1
Uppsala	309	AF	intermediate	Petromyzon marinus	juvenile	0	1
Uppsala	259	AF	marginal	Petromyzon marinus	juvenile	0	1
Uppsala	790	AF	intermediate	Petromyzon marinus	juvenile	0	1
Uppsala	646	AF	intermediate	Petromyzon marinus	juvenile	0	1
Uppsala	447	AF	intermediate	Petromyzon marinus	juvenile	0	1
Uppsala	413	AF	intermediate	Petromyzon marinus	juvenile	0	1
Uppsala	369	AF	intermediate	Petromyzon marinus	juvenile	0	1
Uppsala	325	AF	intermediate	Petromyzon marinus	juvenile	0	1
Uppsala	265	AF	marginal	Petromyzon marinus	juvenile	0	1
Uppsala	415	AF	marginal	Petromyzon marinus	juvenile	0	1
Uppsala	287	AF	marginal	Petromyzon marinus	juvenile	0	1
Uppsala	282	AF	marginal	Petromyzon marinus	juvenile	0	1
Uppsala	264	AF	marginal	Petromyzon marinus	juvenile	0	1
Uppsala	1012	PF	infraoral	Petromyzon marinus	juvenile	0
Uppsala	395	PF	circumoral	Petromyzon marinus	juvenile	0	1
Uppsala	580	PF	circumoral	Petromyzon marinus	juvenile	0	1
Uppsala	588	PF	circumoral	Petromyzon marinus	juvenile	0	1
Uppsala	686	PF	circumoral	Petromyzon marinus	juvenile	0	1
Uppsala	940	LF	circumoral	Petromyzon marinus	juvenile	0	2
Uppsala	379	PF	intermediate	Petromyzon marinus	juvenile	0	1
Uppsala	467	PF	intermediate	Petromyzon marinus	juvenile	0	1
Uppsala	555	PF	intermediate	Petromyzon marinus	juvenile	0	1
Uppsala	692	PF	intermediate	Petromyzon marinus	juvenile	0	1
Uppsala	777	LF	intermediate	Petromyzon marinus	juvenile	0	1
Uppsala	321	PF	marginal	Petromyzon marinus	juvenile	0	1
Uppsala	310	PF	marginal	Petromyzon marinus	juvenile	0	1
Uppsala	384	PF	intermediate	Petromyzon marinus	juvenile	0	1
Uppsala	458	PF	intermediate	Petromyzon marinus	juvenile	0	1
Uppsala	538	PF	intermediate	Petromyzon marinus	juvenile	0	1
Uppsala	345	PF	marginal	Petromyzon marinus	juvenile	0	1
Uppsala	440	PF	marginal	Petromyzon marinus	juvenile	0	1
Uppsala	348	PF	intermediate	Petromyzon marinus	juvenile	0	1
Uppsala	394	PF	marginal	Petromyzon marinus	juvenile	0	1
Uppsala	399	PF	marginal	Petromyzon marinus	juvenile	0	1
Uppsala	539	PF	marginal	Petromyzon marinus	juvenile	0	1
Uppsala	827	Tongue	transverse lamina	Petromyzon marinus	juvenile	0
Uppsala	813	Tongue	lingual lamina	Petromyzon marinus	juvenile	0
Uppsala	806	Tongue	lingual lamina	Petromyzon marinus	juvenile	0
