# Supplementary material for: Investigating the Morphogenesis and Replacement of Lamprey Toothlets Using Synchrotron Imaging
Source: J Morphol. 2025 Oct 21;286(10):e70094. doi: 10.1002/jmor.70094 (PMC12541293; doi:10.1002/jmor.70094)
Supplement: Supplementary file 2 — S2. [file JMOR-286-e70094-s002.zip › S2/lamprey toothlet statistics.R]

#Lamprey toothlet statistics
setwd()
tm <- read.csv("lamprey toothlet measurements.csv", header =T)

#subset dataset for tooth type marginal, intermediate and circumoral 
subtm <- subset(tm, tm$tooth.type=="marginal" | tm$tooth.type=="intermediate" | tm$tooth.type=="circumoral")

#general linear model (glm) to identify factors controlling toothlet diameter
model <- glm(cap.diameter..um.~ no..of.replacement.cones + species+ life.stage +tooth.type + field.location+ no..of.cusps, data = subtm)
summary(model)
#step model selection
step(model) #cap diameter is dependent on life stage, species, number of replacement cones, tooth type and number of cusps

#create boxplots
#install.packages("ggpubr")
library(ggpubr)
library(ggplot2)
p <- ggplot(aes(interaction(species,life.stage,no..of.replacement.cones), cap.diameter..um.), data=subtm) + 
      geom_boxplot(aes(fill=no..of.replacement.cones)) + 
      geom_jitter(color="dark grey", size=0.6, alpha=1)
p

#Wilcoxon tests to test for significant differences in cap diameters of different lamprey groups
#subset full dataset for groups shown in boxplot
#L. fluviatilis adult 0 replacement 
La0 <- subset(subtm, subtm$species=="Lampetra fluviatilis" & subtm$life.stage=="adult" & subtm$no..of.replacement.cones=="0")
#L. fluviatilis adult 1 replacement
La1 <- subset(subtm, subtm$species=="Lampetra fluviatilis" & subtm$life.stage=="adult" & subtm$no..of.replacement.cones=="1")
#P. marinus adult 1 replacement
Pa1 <- subset(subtm, subtm$species=="Petromyzon marinus" & subtm$life.stage=="adult" & subtm$no..of.replacement.cones=="1")
#P. marinus adult 2 replacement
Pa2 <- subset(subtm, subtm$species=="Petromyzon marinus" & subtm$life.stage=="adult" & subtm$no..of.replacement.cones=="2")
#P. marinus juvenile 0 replacement
Pj0 <- subset(subtm, subtm$species=="Petromyzon marinus" & subtm$life.stage=="juvenile" & subtm$no..of.replacement.cones=="0")
#all groups without replacement
norep <- subset(subtm, subtm$no..of.replacement.cones=="0")
#all groups with 1 replacement
onerep <- subset(subtm, subtm$no..of.replacement.cones=="1")
#all groups wit 2 replacement
tworep <- subset(subtm, subtm$no..of.replacement.cones=="2")

#example of Wilcoxon test 
wilcox.test(Pj0$cap.diameter..um., Pa2$cap.diameter..um.)

#calculate cap diameter medians of different lamprey groups
#example of L. fluviatilis adult 0 replacement 
median(La0$cap.diameter..um.)
